# Supplementary material for: l‐Carnitine relieves cachexia‐related skeletal muscle fibrosis by inducing deltex E3 ubiquitin ligase 3L to negatively regulate the Runx2/COL1A1 axis
Source: J Cachexia Sarcopenia Muscle. 2024 Aug 2;15(5):1953–64. doi: 10.1002/jcsm.13544 (PMC11446711; doi:10.1002/jcsm.13544)
Supplement: Supplementary file 5 — Table S1. Plasmid and siRNA. [file JCSM-15-1953-s001.xlsx]

## Sheet: Sheet1
Table S1 Plasmid and siRNA
Plasmid	Carrier name	Component order	Source
GFP-DTX3L	GV230	CMV-MCS-EGFP-SV40-Neomycin	Genechem Company
Flag-Runx2	GV141	CMV-MCS-3FLAG-SV40-Neomycin	Genechem Company
siRNA	Target Sequence
siRNA-DTX3L#1	GTCACTTCCAGGTTATGAA		RiboBio Company
siRNA-DTX3L#2	CAACGTAGAAGAAGCAAGT		RiboBio Company
siRNA-DTX3L#3	GCCTTTAAGCACAGACTGA		RiboBio Company
