# Supplementary material for: l‐Carnitine relieves cachexia‐related skeletal muscle fibrosis by inducing deltex E3 ubiquitin ligase 3L to negatively regulate the Runx2/COL1A1 axis
Source: J Cachexia Sarcopenia Muscle. 2024 Aug 2;15(5):1953–64. doi: 10.1002/jcsm.13544 (PMC11446711; doi:10.1002/jcsm.13544)
Supplement: Supplementary file 6 — Table S2. Antibody. [file JCSM-15-1953-s005.xls]

## Sheet: Sheet1
Table S2 Antibody
Primary antibodies	Source	Product code
Anti-Flag Rabbit mAb	Abclonal	AE063
Anti-GFP Rabbit mAb	Abclonal	AE078
Anti-Fibronectin mAb	Abclonal	A12932
Anti-GFP mouse mAb	Beyotime Biotechnology	AG281
α-Smooth Muscle Actin (D4K9N) Rabbit mAb	Cell Signaling Technology	19245
COL1A1 mouse mAb	Santa Cruz	SC-293182
Anti-Runx2 Rabbit mAb	Abcam	23663
Anti-DTX3L Rabbit mAb	Abcam	ab70621
Anti-Vimentin Rabbit mAb	UpingBio technology	YP-Ab-03212
Anti-GAPDH mouse mAb	ZSGB-BIO	TA-08
Secondary antibodies
Cy3 AffiniPure Donkey Anti-Rabbit IgG (H+L)	Jackson ImmunoResearch	#711-165-152
HRP-conjugated AffiniPure Goat Anti-Mouse IgG Light Chain	Abclonal	AS062
Mouse Anti-rabbit IgG (Conformation Specific)	Cell Signaling Technology	5127S
Goat anti-rabbit IgG	ZSGB-BIO	ZB-2301
Goat anti-mouse IgG	ZSGB-BIO	ZB-2305
