# Supplementary material for: l‐Carnitine relieves cachexia‐related skeletal muscle fibrosis by inducing deltex E3 ubiquitin ligase 3L to negatively regulate the Runx2/COL1A1 axis
Source: J Cachexia Sarcopenia Muscle. 2024 Aug 2;15(5):1953–64. doi: 10.1002/jcsm.13544 (PMC11446711; doi:10.1002/jcsm.13544)
Supplement: Supplementary file 7 — Table S3. Primer sequence. [file JCSM-15-1953-s008.xls]

## Sheet: Sheet1
Table S3 Primer sequence
Primer	(Sequence5′-3′)
Runx2	Forward primer GACTGTGGTTACCGTCATGGC
	Reverse primer ACTTGGTTTTTCATAACAGCGGA
COL1A1	Forward primer GCTCCTCTTAGGGGCCACT
	Reverse primer ATTGGGGACCCTTAGGCCAT
COL1A2	Forward primer CACCCCAGCGAAGAACTCAT
	Reverse primer TCTCCTCATCCAGGTACGCA
DTX3L	Forward primer AAAAAGAGCGAACACGAGATGT
	Reverse primer GATGGGAGTCTGGGTCTAG
GAPDH	Forward primer AGGTCGGTGTGAACGGATTTG
	Reverse primer GGGGTCGTTGATGGCAACA
